# Supplementary material for: Surface Motility Regulation of Sinorhizobium fredii HH103 by Plant Flavonoids and the NodD1, TtsI, NolR, and MucR1 Symbiotic Bacterial Regulators
Source: Int J Mol Sci. 2022 Jul 12;23(14):7698. doi: 10.3390/ijms23147698 (PMC9316994; doi:10.3390/ijms23147698)
Supplement: Supplementary file 1 [file ijms-23-07698-s001.zip]

Archive with 1 entries (1 files):
- ijms-1808061-supplementary.pdf
